# Supplementary material for: Phylogeny and Evolution of Cocconeiopsis (Cocconeidaceae) as Revealed by Complete Chloroplast and Mitochondrial Genomes
Source: Int J Mol Sci. 2023 Dec 23;25(1):266. doi: 10.3390/ijms25010266 (PMC10778710; doi:10.3390/ijms25010266)
Supplement: Supplementary file 1 [file ijms-25-00266-s001.zip]

Archive with 6 entries (6 files):
- Figure S1.pdf
- Figure S2.pdf
- Figure S3.pdf
- Table S1.xlsx
- Table S2.xlsx
- Table S3.pdf
