# Supplementary material for: Phylogeny and Evolution of Cocconeiopsis (Cocconeidaceae) as Revealed by Complete Chloroplast and Mitochondrial Genomes
Source: Int J Mol Sci. 2023 Dec 23;25(1):266. doi: 10.3390/ijms25010266 (PMC10778710; doi:10.3390/ijms25010266)
Supplement: Supplementary file 1 [file ijms-25-00266-s001.zip › Table S1.xlsx]

## Sheet: CP
Table S1a. GenBank accession of the chloroplast genomes derived from species used in the phylogenetic analysis.
Taxa	Authority	Accession
Amicula sp.	Gastineau et. al	ON390793
Climaconeis cf. scalaris strain SZCZ1888	Gastineau et. al	MZ365054
Climaconeis cf. scalaris strain SZCZ1889	Gastineau et. al	MZ365055
Climaconeis sp.	Gastineau et. al	MZ365053
Cocconeiopsis kantsiensis	Du F et. al	OR699085
Cylindrotheca closterium	Ruck et. al	NC_024082
Didymosphenia geminata	Ruck et. al	NC_024083
Didymosphenia geminata	Ruck et. al	KC509523
Entomoneis sp.	Yu et. al	NC_038001
Fistulifera saprophila	Gastineau et. al	MT383641
Fistulifera saprophila	Gastineau et. al	NC_056790
Fistulifera solaris	Tanaka et. al	NC_015403
Halamphora americana	Hamsher et. al	NC_044463
Halamphora calidilacuna	Hamsher et. al	NC_044464
Halamphora coffeaeformis	Hamsher et. al	NC_044465
Haslea karadagensis 80424C	Gastineau,R.	OK729592
Haslea karadagensis 80717A	Gastineau,R.	NC_067583
Haslea karadagensis NCC 313	Gastineau,R.	OK729593
Haslea nusantara	Prasetiya et. al	NC_044491
Haslea ostrearia	Dabek et. al	MW561351
Haslea provincialis	Gastineau,R.	NC_067582
Haslea pseudostrearia	Gastineau,R.	NC_067581
Haslea silbo	Gastineau et. al	MW645082
Navicula arenaria	Wang Y et. al	NC_066075
Navicula avium	Wang Y et. al	NC_066074
Navicula tsukamotoi	Wang Y et. al	NC_066076
Navicula tsukamotoi SZCZR1831	Gastineau,R.	OK729588
Navicula veneta	Gastineau et. al	NC_056794
Phaeodactylum tricornutum	Oudot-Le Secq and Green	NC_008588
Phaeodactylum tricornutum ICE-H	Li D	MN937452
Pleurosigma intermedium	Wang Y et. al	NC_066077
Pleurosigma intermedium	Wang and Chen et. al	OL415008
Pseudo-nitzschia cuspidata	He et. al	NC_058785
Pseudo-nitzschia micropora	He et. al	NC_058781
Pseudo-nitzschia multiseries	Bi G et. al	NC_027721
Schizostauron trachyderma	Gorecka et. al	MZ520768
Seminavis robusta	Brembu et. al	MH356727
Tryblionella apiculata	Gastineau et. al	NC_056791

## Sheet: Mt
Table S1b. GenBank accession of the mitochondria genomes derived from species used in the phylogenetic analysis.
Taxa	Authority	Accession
Amicula sp.	Gorecka et. al	ON390794
Berkeleya fennica	An et. al	NC_026126
Berkeleya fennica	An et. al	KM886611
Cocconeiopsis kantsiensis	Du F et. al	OR699086
Cylindrotheca closterium	Guillory et. al	NC_037986
Didymosphenia geminata	Aunins et. al	NC_032171
Didymosphenia geminata	Aunins et. al	KX889125
Entomoneis sp.	Pogoda et. al	MF997419
Fistulifera saprophila	Gastineau et. al	MT383640
Fistulifera solaris	Bi G and Tang X	KT363689
Halamphora calidilacuna	Keepers et. al	MF997424
Halamphora coffeaeformis	Keepers et. al	MF997420
Haslea karadagensis 80424C	Gastineau,R.	OK729586
Haslea karadagensis 80717A	Gastineau,R.	OK729585
Haslea karadagensis NCC313	Gastineau,R.	OK729587
Haslea nusantara	Prasetiya et. al	MH681882
Haslea ostrearia	Dabek et. al	MW561350
Haslea provincialis	Gastineau,R.	OK729584
Haslea pseudostrearia	Gastineau,R.	OK729583
Haslea silbo NCC456	Gastineau et. al	MW645081
Haslea silbo SZCZMV2009	Gastineau et. al	MW645083
Navicula ramosissima	An et. al	NC_031848
Navicula sp.	Gastineau,R.	OK729582
Navicula tsukamotoi	Wang Y et. al	MW849268
Navicula veneta	Gastineau et. al	MT383644
Phaeodactylum tricornutum	Oudot-Le Secq and Green	HQ840789
Phaeodactylum tricornutum ICE-H	Liu L	MN956530
Pleurosigma inscriptura	Jeong and Lee	NC_059753
Pleurosigma sp.	Wang Y et. al	MW861541
Proschkinia sp.	Gastineau et. al	MH800316
Pseudo-nitzschia cuspidata	Chen Y et. al	NC_056161
Pseudo-nitzschia micropora	Chen Y et. al	NC_056171
Pseudo-nitzschia multiseries	Bi G et. al	NC_027265
Schizostauron trachyderma	Gorecka et. al	MZ520767
Surirella sp.	Keepers et. al	MF997423
Tryblionella apiculata	Gastineau et. al	NC_056792
