# Supplementary material for: Phylogeny and Evolution of Cocconeiopsis (Cocconeidaceae) as Revealed by Complete Chloroplast and Mitochondrial Genomes
Source: Int J Mol Sci. 2023 Dec 23;25(1):266. doi: 10.3390/ijms25010266 (PMC10778710; doi:10.3390/ijms25010266)
Supplement: Supplementary file 1 [file ijms-25-00266-s001.zip › Table S2.xlsx]

## Sheet: SSU-rbcL
Table S2. GenBank accession of SSU rDNA and rbcL sequences derived from species used in the phylogenetic analysis.
Taxa	SSU	rbcL
Achnanthes chlidanos	KJ658412	KJ658394
Achnanthidium daonense	KJ658413	KJ658395
Achnanthidium kranzii	KJ658397	KJ658379
Achnanthidium minutissimum	KJ658398	KJ658382
Achnanthidium reimeri	KJ658405	KJ658387
Achnanthidium rivulare	KJ658406	KJ658390
Adlafia brockmannii	AM502020	AM710487
Amphora abludens	KJ463425	KJ463455
Amphora affinis	KJ463424	KJ463454
Amphora beaufortiana	KJ463427	KJ463457
Amphora caribaea	KJ463428	KJ463458
Amphora cf. semperpalorum	KJ463442	KJ463472
Amphora copulata	KJ463429	KJ463459
Amphora graeffeana	KJ463430	KJ463460
Amphora hyalina	KJ463431	KJ463461
Amphora indistincta	KJ463433	KJ463463
Amphora laevissima	KJ463434	KJ463464
Amphora lineolata	KJ463435	KJ463465
Amphora obtusa var. crassa	KJ463436	KJ463466
Amphora ovalis	KJ463437	KJ463467
Amphora pediculus	KJ463438	KJ463468
Amphora proteus	KJ463439	KJ463469
Amphora securicula	KJ463440	KJ463470
Amphora semperpalorum	KJ463441	KJ463471
Amphora sublaevis	KJ463443	KJ463473
Amphora subtropica	KJ463445	KJ463475
Amphora sulcata	KJ463446	KJ463476
Amphora waldeniana	KJ463447	KJ463477
Anomoeoneis fogedii	KJ011610	KJ011793
Anomoeoneis sculpta	KJ011611	KJ011794
Anomoeoneis sphaerophora	KJ011612	KJ011795
Astartiella sp. MPAsh-2020a	MW353605	MW349135
Astartiella sp. strain KSA2015-11	MH063445	MH064063
Asterionella formosa	AB430595	AB430671
Auricula cf. minuta	KX120683	KX120568
Auricula complexa	KX120684	KX120569
Bacillaria paxillifer	HQ912627	HQ912491
Berkeleya fennica	KY320346	KY320285
Berkeleya hyalina	KJ577847	KJ577882
Berkeleya rutilans	HQ912637	HQ912501
Caloneis amphisbaena	AM501954	AM710507
Caloneis budensis	AM502003	AM710470
Caloneis lauta	AM502039	AM710506
Caloneis lewisii	HQ912580	HQ912444
Caloneis silicula	JN418593	JN418663
Campylodiscus impressus	KX120712	KX120599
Campylodiscus levanderi	KX120716	JX033002
Campylodiscus undulatus	KX120714	KX120601
Carinasigma minuta	KX981841	KX981812
Climaconeis riddleae	HQ912644	HQ912508
Climaconeis undulata	KC309478	KC309550
Cocconeis pediculus	AM502010	AM710477
Cocconeis placentula	AM502013	AM710480
Cocconeis placentula	HQ912592	HQ912456
Cocconeis sijunghoensis	KM592929	LR890018
Craticula accomoda	KF959652	KF959638
Cylindrotheca closterium	HQ912645	HQ912509
Cymatoneis sp. strain KSA2016-3	MH063457	MH064076
Cymatopleura elliptica	KX120780	KX120647
Cymatopleura solea	KX120779	KX120646
Cymbella affinis	KJ011614	KJ011796
Cymbella aspera	KJ011615	KJ011797
Cymbella cistula	KJ011620	KJ011803
Cymbella helvetica	KJ011621	KJ011804
Cymbella janischii	KJ011622	KJ011805
Cymbella lanceolata	KJ011623	KJ011806
Cymbella mexicana	KJ011624	KJ011807
Cymbella proxima	KJ011625	KJ011808
Cymbella sp. TN-2014	KJ011626	KJ011809
Cymbella stuxbergii	KJ011628	KJ011811
Cymbella tumida	KJ011630	KJ011813
Cymbopleura inaequalis	KJ011631	KJ011814
Cymbopleura naviculiformis	KJ011632	KJ011815
Cymbopleura sp. TN-2014 B37	KJ011633	KJ011816
Cymbopleura sp. TN-2014 CH254	KJ011634	KJ011817
Didymosphenia dentata	KJ011635	KJ011818
Didymosphenia geminata	KJ011637	KJ011820
Diploneis cf. smithii	MH063460	MH064080
Diploneis parca	MH063458	MH064078
Diploneis sp. isolate Coz1 cren-cp	KX981838	KX981820
Diploneis sp. isolate Coz1 peanut	KX981839	KX981819
Diploneis sp. strain KSA2015-14	MH063461	MH064083
Diploneis subovalis	HQ912597	HQ912461
Diploneis vacillans	MH063462	MH064084
Encyonema macedonicum	KJ011638	KJ011821
Encyonema minutum	KJ011641	KJ011824
Encyonema muelleri	KJ011642	KJ011825
Encyonema norvegica	KJ011643	KJ011826
Encyonema prostratum	KJ011644	KJ011827
Encyonema triangulum	KJ011645	KJ011828
Encyonopsis sp. TN-2014	KJ011646	KJ011829
Entomoneis adriatica	MF000606	MF000632
Entomoneis cf. alata	MF000610	MF000636
Entomoneis gracilis	MF000607	MF000633
Entomoneis infula	MF000608	MF000634
Entomoneis ornata	HQ912411	HQ912397
Eolimna minima	AM501962	KM084930
Eolimna subminuscula	KT072989	KT072935
Epithemia hyndmannii	KX120680	KX120565
Epithemia parallela	KX120673	KX120557
Epithemia turgida	KX120681	KX120566
Eunotia bilunaris	HQ912599	HQ912463
Eunotia pectinalis	HQ912636	HQ912500
Fallacia cf. forcipata	EF151960	EF143289
Fallacia monoculata	HQ912596	HQ912460
Fallacia pygmaea	HQ912605	HQ912469
Fallacia sp. strain GU52X-3	MH063467	MH064092
Fragilaria famelica	HQ912588	HQ912452
Geissleria decussis	KJ011647	KJ011830
Gomphoneis minuta	KJ011648	KJ011831
Gomphoneis sp. TN-2014	KJ011649	KJ011832
Gomphonema acuminatum	KJ011671	KJ011853
Gomphonema affine	KJ011650	KJ011833
Gomphonema angustatum	KJ011652	KJ011835
Gomphonema brebissonii	KJ011653	KJ011836
Gomphonema carolinense	KJ011654	KJ011837
Gomphonema dichotomum	KJ011655	KJ011838
Gomphonema gracile	KJ011656	KJ011839
Gomphonema intricatum	KJ011657	KJ011840
Gomphonema parvulum	KJ011659	KJ011842
Gomphonema sp. 1LB	KJ011660	KJ011843
Gomphonema sp. 3LB	KJ011661	KJ011844
Gomphonema sp. TN-2014 CH024	KJ011662	KJ011845
Gomphonema sp. TN-2014 CH026	KJ011663	KJ011846
Gomphonema sp. TN-2014 CH027	KJ011664	KJ011847
Gomphonema subclavatum	KJ011665	KJ011848
Gyrosigma limosum	KY320348	KY320287
Halamphora cf. veneta	KJ463453	KJ463483
Halamphora coffeaeformis	KJ463448	KJ463478
Halamphora coloradiana	KJ463450	KJ463480
Halamphora oligotraphenta	KJ463451	KJ463481
Halamphora veneta	KJ463452	KJ463482
Haslea nipkowii	KY320351	KY320290
Haslea ostrearia	AY485523	HE663064
Haslea pseudostrearia	KY320350	KY320289
Navicula tsukamotoi	KY937691	KY937694
Haslea arculata	MN977830	MN977807
Navicula avium	KY937692	KY937695
Haslea cf. howeana	MH063469	MH064094
Haslea crucigera	AY485482	HE663066
Haslea feriarum	KY937693	KY937696
Haslea howeana	KX981844	KX981821
Haslea sp. VL-2012	MG189639	MG189641
Lemnicola hungarica	KJ658407	KJ658388
Mastogloia fimbriata	MH040321	MH040270
Mastogloia sp. 29x07-6B	HQ912632	HQ912496
Mastogloia sp. strain KSA2016-44	MH063474	MH064102
Mastogloia sp. strain SA17	MH063473	MH064101
Mayamaea permitis	LC648456	LC648446
Mayamaea pseudoterrestris	LC648451	LC648448
Mayamaea terrestris	LC648452	LC648449
Meuniera membranacea	KC309482	KC309554
Navicula phyllepta	EU938309	EU938315
Navicula ramosissima	KY320363	KY320302
Navicula reinhardtii	AM501976	AM710442
Navicula salinicola	GQ219689	JQ003571
Navicula sclesviscensis	AY485483	FJ002098
Navicula sp. strain 24IV14-2A	MH063475	MH064104
Navicula sp. strain Coz4	MH040322	MH040271
Navicula tripunctata	AM502028	AM710495
Navicula veneta	AM501975	AM710436
Navicula capitatoradiata	AM502012	AM710479
Navicula cari	AM501991	AM710457
Navicula cryptocephala	AM501973	AM710439
Navicula cryptotenella	AM502015	AM710482
Navicula gregaria	AM501974	AM710440
Navicula radiosa	AM501972	AM710438
Neidium affine	HQ912583	HQ912447
Neidium amphigomphus	KU674440	KU674643
Neidium bisulcatum	HQ912591	HQ912455
Neidium cuneatiforme	MK852681	MK852678
Neidium dilatatum	KU674448	KU674666
Neidium hitchcockii	KU674393	KU674592
Neidium kozlowii	MK852680	MK852677
Neidium longiceps	KU674436	KU674639
Neidium productum	HQ912582	HQ912446
Neidium sacoense	KU674429	KU674632
Neidium tumescens	KU674397	KU674596
Nitzschia adhaerens	MH734169	MH687904
Nitzschia biundulata	MK330221	MK330220
Nitzschia filiformis	HQ912589	HQ912453
Nitzschia inordinata	MH734171	MH687906
Nitzschia rectilonga	MN943999	MN920679
Parlibellus delognei	KY320352	KY320291
Parlibellus hamulifer	KJ577866	KJ577903
Pauliella taeniata	KJ658408	KJ658391
Pinnularia borealis	MN940545	MH707984
Pinnularia catenaborealis	KU565375	KU565364
Pinnularia microstauron	AM501981	AM710447
Pinnularia acrosphaeria	AM502021	AM710488
Pinnularia anglica	AM501980	AM710446
Pinnularia brebissonii	HQ912604	HQ912468
Pinnularia mesolepta	AM501994	AM710461
Pinnularia obscura	AM501986	AM710452
Pinnularia rupestris	AM501992	AM710458
Pinnularia subcapitata	AM501979	AM710445
Pinnularia substreptoraphe	AM502036	AM710503
Pinnularia termitina	HQ912601	HQ912465
Pinnularia viridiformis	AM501985	AM710451
Pinnularia viridis	AM502023	AM710490
Placoneis abiskoensis	KJ011667	KJ011850
Placoneis clementis	KJ011668	KJ011851
Placoneis elginensis	KJ011669	KJ011852
Planothidium frequentissimum	KJ658409	KJ658392
Planothidium lanceolatum	KJ658411	KJ658389
Pleurosigma sp. isolate UTKSA0019	KX981840	KX981822
Pleurosigma sp. strain KSA2015-16	MH063498	MH064130
Pleurosigma sp. strain TA34	KY320349	KY320288
Pleurosigma sp. strain GU52X-1	MH040328	MH040277
Pleurosigma sp. strain KSA2015-49	MH063496	MH064129
Proschkinia cf. complanatula	MK736943	MK757575
Proschkinia impar	MN270928	MK887893
Proschkinia modesta	MN270930	MK887895
Psammodictyon constrictum	AB430617	AB430697
Psammodictyon pustulatum	MH063502	MH064134
Rhoicosigma sp. strain KSA2015-22	MH063504	MH064136
Rhoicosphenia abbreviata	KJ011672	KJ011854
Rhoicosphenia stoermeri	KU965566	KU965579
Rhoikoneis pagoensis	KX981846	KX981825
Rhoikoneis sp. strain KSA2015-16	MH063503	MH064135
Rhopalodia gibba	KX120675	KX120559
Rhopalodia sp. isolate 13vi08.2B-GCCT21	KX120677	KX120561
Rossithidium anastasiae	KJ658414	KJ658396
Schizostauron sp. EGor-2020a	MT982909	MT981075
Schizostauron sp. strain KSA2015-11	MH063505	MH064137
Sellaphora auldreekie	EF151965	EF143276
Sellaphora bacillum	EF151980	EF143311
Sellaphora blackfordensis	EF151969	EF143282
Sellaphora capitata	EF151971	EF143295
Sellaphora laevissima	EF151981	EF143309
Sellaphora pupula	EF151984	EF143318
Sellaphora seminulum	KC736642	KC736613
Seminavis cf. robusta	FJ624252	AY571750
Seminavis latior	MN382129	MN380172
Seminavis robusta	MH040330	MH040279
Seminavis sp. strain TA305	KY320398	KY320335
Stauroneis acuta	HQ912579	HQ912443
Stauroneis gracilior	AM501988	AM710454
Stauroneis kriegeri	AM501990	AM710456
Staurotropis americana	KX981854	KX981833
Staurotropis americana	KX981855	KX981834
Staurotropis khiyamii	KX981853	KX981832
Surirella angusta	KT072995	KT072944
Surirella minuta	HQ912658	HQ912522
Surirella striatula	KX120756	KX120636
Tabularia laevis	AB430610	AB430690
Tetramphora chilensis	KU665638	KU665639
Trachyneis sp. isolate SantaRosaCor.green	KX981845	KX981824
Tryblionella apiculata	HQ912600	HQ912464
Skeletonema pseudocostatum	AY684950	DQ514819
Thalassiosira weissflogii	DQ514889	DQ514811
Thalassiosira rotula	DQ514884	DQ514805
Cocooneiopsis kantsiensis	OR712156	OR700023
Cocconeis coreana	KM592928	LR890017
Cocconeis lineata	LR890012	LR890020
